# Supplementary material for: Effects of Temperature and Salinity on Perfluorooctane Sulfonate (PFOS) Toxicity in Larval Estuarine Organisms
Source: Toxics. 2024 Apr 2;12(4):267. doi: 10.3390/toxics12040267 (PMC11053673; doi:10.3390/toxics12040267)
Supplement: Supplementary file 1 [file toxics-12-00267-s001.zip]

Archive with 1 entries (1 files):
- toxics-2920964-supplementary.pdf
